# Supplementary material for: Harnessing the power of botanical gardens: Evaluating the costs and resources needed for exceptional plant conservation
Source: Appl Plant Sci. 2022 Oct 6;10(5):e11495. doi: 10.1002/aps3.11495 (PMC9575053; doi:10.1002/aps3.11495)
Supplement: Supplementary file 1 [file APS3-10-e11495-s001.xlsx]

## Sheet: Sheet1
Philpott et al. - Applications in Plant Sciences 2022 10(5) - Data Supplement S1
DOI 10.1002/aps3.11495
APPENDIX S1. Detailed cost and point breakdowns for each botanic garden.
Botanic garden	Labor costs	Supplies/Services	Transportation	Other costs	Costs subtotal	Overheads	Total costs	Costs beyond IMLS seed grant	Labor cost as % of total costs	Supplies costs as % of total costs	Hours	Cost per hour of labor	No. of species	Families	Steps accomplished (full [1] or partial [0.5]) per species	Outcome points	Cost per point
1	4150	140	0	0	4290	858	5148	148	0.8061	0.0272	190	27.09	1	Asteraceae	II. A, B, C	3	1716
2	7454	12733	37	0	20223	4045	24268	19268	0.3071	0.5247	339	71.59	4	Orobanchaceae, Polemoniaceae, Brassicaceae, Asteraceae	I. (3 x 1; 1 x 0.5)	3.5	6934
3	6000	1897	0	0	7897	1579	9476	4476	0.6332	0.2001	1130	8.39	4	Orchidaceae (4)	III.(4x1; 4x0.5)	6	1579
4	3552	210	0	0	3762	752	4514	-486	0.7868	0.0465	120	37.62	1	Asparagaceae	II. A.	1	4514
5	2025	1350	750	0	4125	825	4950	-50	0.4091	0.2727	121	40.91	1	Orchidaceae	II. A, C	2	2475
6					4282	856	5138	138			160	26.76	1	Apocynaceae	II. A (0.5)	0.5	10277
7	2999	582	0	0	3580	716	4296	-704	0.6979	0.1354	170	25.27	1	Polygalaceae	II. A. (0.5)	0.5	8593
8	5277	3176	514	32	9000	1800	10800	5800	0.4887	0.2941	306	35.29	4	Orchidaceae (3), Amborellaceae	I. (0.5), II.A. (2.5)	3	3600
Total or Average costs	31457	20087	1301	32	52877	11575	68590	27734	0.4958	0.3799	2536	27.05	18			20.5	3517
9	70000	2550	0	0	72550	14510	87060	82060	0.804	0.0293	2860	30.44	2	Fagaceae, Orchidaceae	II.A. (0.5 + 1), II.B. (0.5)	2	43530
CZBG	180000	18000	0	0	198000	10800	208800	0	0.8621	0.086	6100	34.23	14	Araliaceae, Arecaceae, Asparagaceae, Aspleniaceae, Campanulaceae, Gesneriaceae, Lamiaceae, Primulaceae, Rubiaceae, Rutaceae	II.A (14x0.5); III.A. (2x0.5, 7x1); III.B. (48x0.5)	39	5354
